# Supplementary material for: Efficacy of Vitamin D Supplementation to Alleviate Premenstrual Syndrome Symptoms: A Systematic Review and Meta-Analysis of Randomized Controlled Trials
Source: J Clin Med. 2026 Jun 22;15(12):4828. doi: 10.3390/jcm15124828 (PMC13301900; doi:10.3390/jcm15124828)
Supplement: Supplementary file 1 [file jcm-15-04828-s001.zip]

Archive with 1 entries (1 files):
- jcm-4351611-supplementary.pdf
